# Supplementary material for: 6D-QSAR for predicting biological activity of human aldose reductase inhibitors using quasar receptor surface modeling
Source: BMC Chem. 2023 Jun 22;17(1):63. doi: 10.1186/s13065-023-00970-x (PMC10286388; doi:10.1186/s13065-023-00970-x)
Supplement: Supplementary file 1 — Additional file 1. More details and information on 3D-QSAR and 6D-QSAR performance obtained for biological activities of human AR inhibitors. [file 13065_2023_970_MOESM1_ESM.xlsx]

## Sheet: Sheet1
Comparing of 6D- and 3D-QSAR models for predicting of biological activities of 12 humanb AR inhibitors
Compounds		pKd(exp)	pKd(6-D QSAR based on GOLD)	pKd(6D-QSAR based on AutoDock)	pKd(3D-QSAR)
a1	Train	8.18	8.18	8.16	8.19
a2	Train	7.17	7.16	7.08	7.12
a3	Train	6.04	6.12	5.73	6.11
a4	Train	7.45	7.34	7.43	7.56
a5	Test	5.18	4.65	4.37	6.06
a6	Train	5.55	5.45	5.49	5.45
a7	Train	5.12	5.79	5.92	5.49
a8	Train	7.27	7.18	7.24	7.21
a9	Test	6.21	6.02	5.7	5.67
a10	Train	5.49	5.16	5.26	5.25
a11	Train	7.49	7.41	7.49	7.42
a12	Test	7.4	7.38	7.09	6.74
